# Supplementary material for: Waist-to-height ratio, an optimal anthropometric indicator for metabolic dysfunction associated fatty liver disease in the Western Chinese male population
Source: Lipids Health Dis. 2021 Oct 27;20:145. doi: 10.1186/s12944-021-01568-9 (PMC8549212; doi:10.1186/s12944-021-01568-9)
Supplement: Supplementary file 2 — Additional file 2: Supplementary Table S2. Binary logistic regression analysis of anthropometric indicators in predicting MAFLD. [file 12944_2021_1568_MOESM2_ESM.xlsx]

## Sheet: Sheet1
Supplementary Table S2. Binary logistic regression analysis of anthropometric indicators in predicting MAFLD.
	BMI		WHtR		WHR		BAI		CMI		LAP		VAI		AVI
	OR (95% CI)	P-value	OR (95% CI)	P-value	OR (95% CI)	P-value	OR (95% CI)	P-value	OR (95% CI)	P-value	OR (95% CI)	P-value	OR (95% CI)	P-value	OR (95% CI)	P-value
Unadjusted
Anthropometric index	13.722(10.620-17.729)	<0.001	22.181(16.216-30.340)	<0.001	10.050(7.773-12.994)	<0.001	6.663(5.362-8.280)	<0.001	10.081(7.894-12.874)	<0.001	16.856(12.825-22.155)	<0.001	8.818(6.927-11.226)	<0.001	19.275(14.266-26.041)	<0.001
Model I:Age-adjusted
Anthropometric index	12.768(9.866-16.525)	<0.001	21.441(15.575-29.516)	<0.001	9.583(7.335-12.521)	<0.001	6.248(5.013-7.786)	<0.001	9.459(7.394-12.101)	<0.001	15.734(11.952-20.714)	<0.001	8.331(6.532-10.627)	<0.001	18.107(13.352-24.555)	<0.001
Age (years)
≤29 (n=632)	1		1		1		1		1		1		1		1
30-49 (n=1376)	0.542(0.367-0.802)	0.002	0.992(0.664-2.035)	0.967	1.003(0.682-1.476)	0.986	0.628(0.432-0.912)	0.014	0.480(0.328-0.704)	<0.001	0.546(0.367-0.811)	0.003	0.445(0.305-0.650)	<0.001	0.792(0.534-1.176)	0.247
≥50 (n=347)	1.046(0.763-1.434)	0.781	1.357(0.995-1.852)	0.054	1.375(1.022-1.850)	0.036	1.370(1.018-1.845)	0.038	1.025(0.754-1.395)	0.873	1.043(0.758-1.437)	0.795	0.995(0.733-1.350)	0.974	1.252(0.917-1.709)	0.158
Model II:Age,blood glucose, blood pressure, plasma uric acid, lipid profiles-adjusted
Anthropometric index	7.431(5.635-9.800)	<0.001	12.454(8.880-17.466)	<0.001	5.468(4.107-7.280)	<0.001	4.014(3.159-5.099)	<0.001	4.969(3.589-6.880)	<0.001	9.029(6.560-12.426)	<0.001	3.933(2.855-5.417)	<0.001	10.359(7.498-14.311)	<0.001
Age (years)
≤29 (n=632)	1		1		1		1		1		1		1		1
30-49 (n=1376)	1.640(1.192-2.258)	0.002	1.208(0.866-1.686)	0.265	1.196(0.864-1.655)	0.280	1.742(1.275-2.380)	<0.001	1.848(1.359-2.512)	<0.001	1.637(1.195-2.244)	0.002	1.873(1.381-2.541)	<0.001	1.377(0.995-1.907)	0.054
≥50 (n=347)	1.445(0.941-2.220)	0.093	0.827(0.534-1.281)	0.396	0.811(0.528-1.247)	0.340	1.233(0.811-1.876)	0.327	1.470(0.970-2.227)	0.068	1.347(0.878-2.067)	0.172	1.542(1.021-2.329)	0.040	1.016(0.660-1.565)	0.943
Lipid profile
TC	1.265(0.937-1.707)	0.125	1.243(0.924-1.674 )	0.151	1.257(0.935-1.690)	0.130	1.122(0.834-1.509)	0.448	1.122(0.834-1.509)	0.496	1.071(0.799-1.435)	0.648	1.081(0.815-1.433)	0.591	1.309(0.971-1.764)	0.077
TG	1.261(1.163-1.366)	<0.001	1.227(1.129-1.333 )	<0.001	1.274(1.176-1.380)	<0.001	1.344(1.237-1.459)	<0.001	1.344(1.237-1.459)	0.004	1.101(1.024-1.184)	0.009	1.167(1.078-1.263)	<0.001	1.236(1.138-1.341)	<0.001
HDL-C	0.292(0.178-0.478)	<0.001	0.356(0.217-0.584 )	<0.001	0.256(0.159-0.413)	<0.001	0.225(0.138-0.367)	<0.001	0.225(0.138-0.367)	0.026	0.536(0.335-0.858)	0.009	0.480(0.287-0.802)	0.005	0.323(0.198-0.527)	<0.001
LDL-C	0.992(0.689-1.428)	0.967	1.011(0.705-1.451 )	0.951	1.099(0.766-1.577)	0.608	1.252(0.872-1.800)	0.224	1.252(0.872-1.800)	0.277	1.182(0.824-1.696)	0.363	1.315(0.932-1.855)	0.119	0.996(0.695-1.428)	0.983
Metabolic status
Hypertension (n=707)	1.461(1.136-1.879)	0.003	1.450(1.127-1.867)	0.004	1.623(1.271-2.072)	<0.001	1.520(1.190-1.942)	0.001	1.663(1.308-2.115)	<0.001	1.475(1.152-1.890)	0.002	1.646(1.296-2.091)	<0.001	1.397(1.086-1.796)	0.009
Hyperuricemia (n=608)	1.777(1.386-2.277)	<0.001	1.654(1.289-2.123)	<0.001	1.967(1.545-2.504)	<0.001	2.003(1.573-2.549)	<0.001	1.987(1.567-2.521)	<0.001	1.704(1.334-2.176)	<0.001	2.004(1.582-2.537)	<0.001	1.628(1.271-2.087)	<0.001
Plasma glucose
Nomal (n=1735)	1		1
Prediabetes (n=552)	1.213(0.926-1.588)	0.161	1.255(0.958-1.645)	0.099	1.271(0.978-1.652)	0.073	1.324(1.019-1.721)	0.036	1.324(1.019-1.721)	0.039	1.281(0.983-1.670)	0.067	1.310(1.014-1.693)	0.039	1.175(0.899-1.535)	0.238
Diabetes mellitus (n=68)	1.979(1.032-3.794)	0.040	2.217(1.152-4.265 )	0.017	2.039(1.094-3.801)	0.025	2.377(1.280-4.414)	0.006	2.377(1.280-4.414)	0.023	1.910(1.033-3.530)	0.039	1.935(1.062-3.525)	0.031	2.124(1.107-4.077)	0.024
Model III:Age,blood glucose, blood pressure, plasma uric acid, lipid profiles and sex hormone profiles-adjusted
Anthropometric index	5.019(3.751-6.715)	<0.001	7.795(5.492-11.064）	<0.001	3.924(2.912-5.287)	<0.001	2.922(2.267-3.767)	<0.001	3.288(2.339-4.621)	<0.001	6.077(4.345-8.501)	<0.001	2.685(1.917-3.759)	<0.001	6.537(4.676-9.138)	<0.001
Age (years)
≤29 (n=632)	1		1		1		1		1		1		1		1
30-49 (n=1376)	2.099(1.488-2.962)	<0.001	1.628(1.139-2.328)	0.008	1.662(1.168-2.365)	0.005	2.347(1.673-3.294)	<0.001	2.358(1.685-3.300)	<0.001	2.031(1.443-2.860)	<0.001	2.377(1.702-3.321)	<0.001	1.835(1.293-2.605)	0.001
≥50 (n=347)	2.819(1.679-4.731)	<0.001	1.696(1.001-2.873)	0.050	1.768(1.045-2.991)	0.034	2.703(1.622-4.505)	<0.001	2.885(1.730-4.811)	<0.001	2.397(1.429-4.019)	0.001	2.968(1.786-4.933)	<0.001	2.063(1.223-3.480)	0.007
Lipid profile
TC	1.208(0.879-1.660)	0.244	1.204(0.882-1.643)	0.243	1.243(0.911-1.696)	0.170	1.129(0.827-1.541)	0.444	1.109(0.814-1.512)	0.512	1.064(0.779-1.453)	0.697	1.086(0.800-1.476)	0.596	1.247(0.911-1.706)	0.169
TG	1.158(1.069-1.253)	<0.001	1.139(1.051-1.236)	0.002	1.154(1.067-1.248)	<0.001	1.201(1.108-1.302)	<0.001	1.064(0.980-1.154)	0.139	1.038(0.961-1.122)	0.337	1.093(1.007-1.185)	0.033	1.146(1.057-1.242)	0.001
HDL-C	0.435(0.261-0.726)	0.001	0.500(0.299-0.836)	0.008	0.410(0.249-0.676)	<0.001	0.370(0.223-0.613)	<0.001	0.747(0.430-1.296)	0.299	0.764(0.459-1.273)	0.301	0.667(0.383-1.162)	0.153	0.467(0.280-0.778)	0.003
LDL-C	1.042(0.711-1.525)	0.834	1.046(0.719-1.521)	0.814	1.096(0.753-1.596)	0.630	1.219(0.837-1.774)	0.301	1.219(0.840-1.769)	0.297	1.188(0.815-1.731)	0.370	1.302(0.902-1.879)	0.159	1.050(0.721-1.531)	0.799
Metabolic status
Hypertension (n=707)	1.380(1.059-1.800）	0.017	1.391(1.066-1.813)	0.015	1.503(1.158-1.951)	0.002	1.407(1.083-1.829)	0.011	1.508(1.165-1.952)	0.002	1.378(1.059-1.793)	0.017	1.500(1.160-1.940)	0.002	1.346(1.033-1.753)	0.028
Hyperuricemia (n=608)	1.368(1.052-1.780)	0.020	1.315(1.010-1.712)	0.042	1.449(1.119-1.877)	0.005	1.486(1.148-1.922)	0.003	1.447(1.121-1.867)	0.005	1.277(0.983-1.659)	0.067	1.452(1.126-1.872)	0.004	1.277(0.982-1.660)	0.068
Plasma glucose
Nomal (n=1735)	1		1
Prediabetes (n=552)	1.166(0.877-1.550)	0.290	1.211(0.911-1.611)	0.187	1.169(0.883-1.547)	0.275	1.251(0.946-1.653)	0.116	1.253(0.951-1.652)	0.109	1.221(0.921-1.619)	0.165	1.234(0.937-1.625)	0.134	1.138(0.858-1.510)	0.370
Diabetes mellitus (n=68)	1.795(0.882-3.654)	0.107	1.830(0.904-3.705)	0.093	1.715(0.864-3.407)	0.123	1.995(1.005-3.961)	0.048	1.930(0.978-3.808)	0.058	1.845(0.928-3.667)	0.080	1.870(0.952-3.673)	0.069	1.840(0.909-3.722)	0.090
Sex hormone
FSH	1.043(1.001-1.087)	0.045	1.044(1.002-1.088)	0.041	1.050(1.008-1.093)	0.020	1.044(1.002-1.087)	0.038	1.047(1.006-1.090)	0.025	1.046(1.005-1.090)	0.029	1.046(1.005-1.088)	0.028	1.043(1.001-1.087)	0.042
LH	0.928(0.868-0.993)	0.030	0.922(0.862-0.986)	0.017	0.923(0.864-0.986)	0.018	0.937(0.878-1.001)	0.054	0.928(0.869-0.990)	0.024	0.929(0.870-0.992)	0.029	0.930(0.871-0.992)	0.027	0.922(0.862-0.985)	0.017
Estradiol	1.010(0.995-1.026)	0.191	1.013(0.998-1.029)	0.098	1.021(1.006-1.037)	0.007	1.016(1.001-1.032)	0.038	1.023(1.008-1.039)	0.003	1.021(1.005-1.036)	0.010	1.022(1.007-1.038)	0.004	1.015(0.999-1.030)	0.067
Testosterone	0.871(0.774-0.979)	0.021	0.858(0.764-0.964)	0.010	0.818(0.728-0.920)	0.001	0.855(0.762-0.959)	0.007	0.823(0.733-0.925)	0.001	0.837(0.744-0.941)	0.003	0.817(0.728-0.918)	0.001	0.852(0.757-0.959)	0.008
SHBG	0.952(0.939-0.965)	<0.001	0.957(0.944-0.970)	<0.001	0.950(0.937-0.963)	<0.001	0.946(0.934-0.959)	<0.001	0.948(0.936-0.961)	<0.001	0.953(0.940-0.966)	<0.001	0.948(0.935-0.961)	<0.001	0.955(0.942-0.969)	<0.001
Abbreviations: BMI: Body mass index; WHtR:Waist to height ratio; WHR:Waist to hip ratio; BAI: Body adiposity index; CMI: Cardiometabolic index; LAP: Lipid accumulation product; VAI: Visceral adiposity index; AVI: Abdominal volume index; TC: Total cholesterol; TG: Triglyceride; HDL: High-density lipoprotein; LDL: Low-density lipoprotein; UA: Uric acid; FPG: Fasting plasma glucose; FSH: Follicle st…
